# Supplementary material for: OsWRKY114 Is a Player in Rice Immunity against Fusarium fujikuroi
Source: Int J Mol Sci. 2023 Apr 1;24(7):6604. doi: 10.3390/ijms24076604 (PMC10094899; doi:10.3390/ijms24076604)
Supplement: Supplementary file 1 [file ijms-24-06604-s001.zip]

Archive with 1 entries (1 files):
- ijms-2302109-supplementary.pdf
